# Supplementary material for: Homology-based identification of candidate genes for male sterility editing in upland cotton (Gossypium hirsutum L.)
Source: Front Plant Sci. 2022 Dec 14;13:1006264. doi: 10.3389/fpls.2022.1006264 (PMC9795482; doi:10.3389/fpls.2022.1006264)
Supplement: Supplementary file 1 [file Table_1.xlsx]

## Sheet: Sheet1
Supplementary Table 1. Upland cotton genes previously reported for possible male sterility.
Author	Journal	Year	Gene	Mapped?	Sterility type	Citation
Jiang et al	Physiology and Biochemistry	2007	Metabolomics	No	Cytoplasmic	Jiang, P., Zhang, X., Zhu, Y., Zhu, W., Xie, H., & Wang, X. (2007). Metabolism of reactive oxygen species in cotton cytoplasmic male sterility and its restoration. Plant cell reports, 26(9), 1627-1634.
Wang et al	Euphytica	2010	RFLP analysis	No	Cytoplasmic	Wang, F., Feng, C., O’Connell, M. A., Stewart, J. M., & Zhang, J. (2010). RFLP analysis of mitochondrial DNA in two cytoplasmic male sterility systems (CMS-D2 and CMS-D8) of cotton. Euphytica, 172(1), 93-99.
Wu et al	Euphytica	2011	SCAR sequence	No	Cytoplasmic	Wu, J., Gong, Y., Cui, M., Qi, T., Guo, L., Zhang, J., & Xing, C. (2011). Molecular characterization of cytoplasmic male sterility conditioned by Gossypium harknessii cytoplasm (CMS-D2) in upland cotton. Euphytica, 181(1), 17-29.
Yang et al	PLOS One	2014	Transcriptome	No	Cytoplasmic	Yang, P., Han, J., & Huang, J. (2014). Transcriptome sequencing and de novo analysis of cytoplasmic male sterility and maintenance in JA-CMS cotton. PloS one, 9(11), e112320.
Kong et al	IJMS	2017	Transcriptome	No	Cytoplasmic	Kong, X., Liu, D., Liao, X., Zheng, J., Diao, Y., Liu, Y., & Zhou, R. (2017). Comparative analysis of the cytology and transcriptomes of the cytoplasmic male sterility line H276A and its maintainer line H276B of cotton (Gossypium barbadense L.). International journal of molecular sciences, 18(11), 2240.
Li et al	BMC Genomics	2018	Mt sequence	No	Cytoplasmic	Li, S., Chen, Z., Zhao, N., Wang, Y., Nie, H., & Hua, J. (2018). The comparison of four mitochondrial genomes reveals cytoplasmic male sterility candidate genes in cotton. BMC genomics, 19(1), 1-15.
Nie et al	Functional and Integrative Genomics	2018	miRNA	No	Cytoplasmic	Nie, H., Wang, Y., Su, Y., & Hua, J. (2018). Exploration of miRNAs and target genes of cytoplasmic male sterility line in cotton during flower bud development. Functional & integrative genomics, 18(4), 457-476.
Li et al	IJMS	2019	Transcriptome	No	Cytoplasmic	Li, Y., Qin, T., Wei, C., Sun, J., Dong, T., Zhou, R., ... & Wang, Q. (2019). Using transcriptome analysis to screen for key genes and pathways related to cytoplasmic male sterility in cotton (Gossypium hirsutum L.). International journal of molecular sciences, 20(20), 5120.
Li et al	IJMS	2021	Transcriptome	No	Cytoplasmic	Li, M., Chen, L., Khan, A., Kong, X., Khan, M. R., Rao, M. J., ... & Zhou, R. (2021). Transcriptome and MiRNAomics analyses identify genes associated with cytoplasmic male sterility in cotton (Gossypium hirsutum L.). International journal of molecular sciences, 22(9), 4684.
You et al	Frontiers in Plant Science	2022	Transcriptome/methylome	No	Cytoplasmic	You, J., Li, M., Li, H., Bai, Y., Zhu, X., Kong, X., ... & Zhou, R. (2022). Integrated Methylome and Transcriptome Analysis Widen the Knowledge of Cytoplasmic Male Sterility in Cotton (Gossypium barbadense L.). Frontiers in plant science, 13.
Zhang, et al	The Crop Journal	2022	orf610a	Yes	Cytoplasmic	Zhang, Y., Han, Y., Zhang, M., Zhang, X., Guo, L., Qi, T., ... & Wu, J. (2022). The cotton mitochondrial chimeric gene orf610a causes male sterility by disturbing the dynamic balance of ATP synthesis and ROS burst. The Crop Journal.
Justus & Leinwebr	Journal of Heredity	1960	ms1	no	Genetic	Justus, N., & Leinwebr, C. L. (1960). A heritable partially male-sterile character in cotton. Journal of Heredity, 51, 191-92.
Richmond & Kohel	Crop Science	1961	ms2	no	Genetic	Richmond, T. R., & Kohel, R. J. (1961). Analysis of a Completely Male‐Sterile Character in American Upland Cotton 1. Crop Science, 1(6), 397-401.
Justus, et al	Crop Science	1963	ms3	no	Genetic	Justus, N., Meyer, J. R., & Roux, J. B. (1963). A Partially Male‐Sterile Character in Upland Cotton 1. Crop Science, 3(5), 428-429.
Allison & Fisher	Crop Science	1964	ms4	no	Genetic	Allison, D. C., & Fisher, W. D. (1964). A Dominant Gene for Male‐Sterility in Upland Cotton 1. Crop Science, 4(5), 548-549.
Weaver	Crop Science	1968	ms5, ms6	yes	Genetic	Weaver Jr, J. B. (1968). Analysis of a Genetic Double Recessive Completely Male‐Sterile Cotton 1. Crop Science, 8(5), 597-600.
Weaver & Ashley	Crop Science	1971	ms7	no	Genetic	Weaver Jr, J. B., & Ashley, T. (1971). Analysis of a Dominant Gene for Male‐Sterility in Upland Cotton, Gossypium Hirsutum L. 1. Crop Science, 11(4), 596-598.
Bowman & Weaver	Crop Science	1979	ms10	no	Genetic	Bowman, D. T., & Weaver Jr, J. B. (1979). Analyses of a Dominant Male‐Sterile Character in Upland Cotton. II. Genetic Studies 1. Crop Science, 19(5), 628-630.
Huang & Shi	China Cotton	1988	ms14	no	Genetic	Huang, G. W., & Shi, S. Z. (1988). Chuanza 4, a cotton hybrid by genic male sterile line. China Cotton, 15(3), 19.
Zhang, et al	Acta Gossypii Sinica (China)	1992	ms15	yes	Genetic	Zhang, T., Yijun, F., & Jiaju, P. (1992). Genetic analysis of four genetic male-sterile lines found in upland cottons in China. Acta Gossypii Sinica (China).
Wang and Li	The Plant Journal	2009	GhACS1	No	Genetic	Wang, X. L. and X. B. Li (2009). "The GhACS1 gene encodes an acyl‐CoA synthetase which is essential for normal microsporogenesis in early anther development of cotton." The Plant Journal 57(3): 473-486.
Wei et al	BMC Plant Biology	2013	Genetic, miRNA	No	Genetic	Wei, M., Wei, H., Wu, M., Song, M., Zhang, J., Yu, J., ... & Yu, S. (2013). Comparative expression profiling of miRNA during anther development in genetic male sterile and wild type cotton. BMC plant biology, 13(1), 1-14.
Wei et al	BMC Genomics	2013	Transcriptome	No	Genetic	Wei, M., Song, M., Fan, S., & Yu, S. (2013). Transcriptomic analysis of differentially expressed genes during anther development in genetic male sterile and wild type cotton by digital gene-expression profiling. BMC genomics, 14(1), 1-16.
Wu, et al	Scientific Reports	2015	miRNA	No	Genetic	Wu, Y., Min, L., Wu, Z., Yang, L., Zhu, L., Yang, X., ... & Zhang, X. (2015). Defective pollen wall contributes to male sterility in the male sterile line 1355A of cotton. Scientific reports, 5(1), 1-8.
Wang, et al	Plant Physiology and Biochemistry	2019	GhWRKY22	No	Genetic	Wang, Y., Y. Li, S.-P. He, Y. Gao, N.-N. Wang, R. Lu and X.-B. Li (2019). "A cotton (Gossypium hirsutum) WRKY transcription factor (GhWRKY22) participates in regulating anther/pollen development." Plant Physiology and Biochemistry 141: 231-239.
Ma et al	New Phytologist	2021	GhHRK1/transcriptomic	No	Genetic	Ma, Y., L. Min, J. Wang, Y. Li, Y. Wu, Q. Hu, Y. Ding, M. Wang, Y. Liang and Z. Gong (2021). "A combination of genome‐wide and transcriptome‐wide association studies reveals genetic elements leading to male sterility during high temperature stress in cotton." New Phytologist 231(1): 165-181.
Zhang, et al (a)	Frontiers in Plant Science	2021	GhGPAT12/25	Yes	Genetic	Zhang, M., H. Wei, P. Hao, A. Wu, Q. Ma, J. Zhang, H. Wang, X. Fu, L. Ma and J. Lu (2021a). "GhGPAT12/25 Are Essential for the Formation of Anther Cuticle and Pollen Exine in Cotton (Gossypium hirsutum L.)." Frontiers in plant science 12: 720.
Chen et al	Plant Breeding	2009	ms15, ms5, ms6	Yes	Genetic	Chen, D., Y. Ding, W. Guo and T. Zhang (2009). "Molecular mapping of genic male‐sterile genes ms15, ms5 and ms6 in tetraploid cotton." Plant Breeding 128(2): 193-198.
Li, et al	Plant and Cell Physiology	2013	GhMYB24	No	Genetic	Li, Y., J. Jiang, M.-L. Du, L. Li, X.-L. Wang and X.-B. Li (2013). "A cotton gene encoding MYB-like transcription factor is specifically expressed in pollen and is involved in regulation of late anther/pollen development." Plant and cell physiology 54(6): 893-906.
Khan, et al	Journal of Experimental Botany	2020	GhACO2	Yes	Genetic	Khan, A. H., L. Min, Y. Ma, Y. Wu, Y. Ding, Y. Li, S. Xie, A. Ullah, M. Shaban, H. Manghwar, M. Shahid, Y. Zhao, C. Wang and X. Zhang (2020). "High day and night temperatures distinctively disrupt fatty acid and jasmonic acid metabolism, inducing male sterility in cotton." Journal of Experimental Botany 71(19): 6128-6141.
Min et al	The Plant Journal	2013	GhCKI	Yes	Heat Stress	Min, L., Zhu, L., Tu, L., Deng, F., Yuan, D., & Zhang, X. (2013). Cotton Gh CKI disrupts normal male reproduction by delaying tapetum programmed cell death via inactivating starch synthase. The Plant Journal, 75(5), 823-835.
Ding et al	The Plant Journal	2017	microRNA	No	Heat Stress	Ding, Y., Ma, Y., Liu, N., Xu, J., Hu, Q., Li, Y., ... & Zhang, X. (2017). micro RNA s involved in auxin signalling modulate male sterility under high‐temperature stress in cotton (Gossypium hirsutum). The Plant Journal, 91(6), 977-994.
Zhang et al	Journal of Experimental Botany	2020	Methylome	Yes	Heat Stress	Zhang, M., Zhang, X., Guo, L., Qi, T., Liu, G., Feng, J., ... & Xing, C. (2020). Single-base resolution methylome of cotton cytoplasmic male sterility system reveals epigenomic changes in response to high-temperature stress during anther development. Journal of Experimental Botany, 71(3), 951-969.
Ma et al	New Phytologist	2021	GhHRK1	Yes	Heat Stress	Ma, Y., Min, L., Wang, J., Li, Y., Wu, Y., Hu, Q., ... & Zhang, X. (2021). A combination of genome‐wide and transcriptome‐wide association studies reveals genetic elements leading to male sterility during high temperature stress in cotton. New Phytologist, 231(1), 165-181.
Li et al	Plant Physiology	2022	Myb66-Myb4-CKI	Yes	Heat Stress	Li, Y., Li, Y., Su, Q., Wu, Y., Zhang, R., Li, Y., ... & Zhang, X. (2022). High temperature induces male sterility via MYB66–MYB4–Casein kinase I signaling in cotton. Plant Physiology.
Zhang et al (b)	The Plant Journal	2021	GhFLA19	Yes	Photosensitive	Zhang, M., Wei, H., Liu, J., Bian, Y., Ma, Q., Mao, G., ... & Yu, S. (2021b). Non‐functional GoFLA19s are responsible for the male sterility caused by hybrid breakdown in cotton (Gossypium spp.). The Plant Journal, 107(4), 1198-1212.
