# Supplementary material for: Homology-based identification of candidate genes for male sterility editing in upland cotton (Gossypium hirsutum L.)
Source: Front Plant Sci. 2022 Dec 14;13:1006264. doi: 10.3389/fpls.2022.1006264 (PMC9795482; doi:10.3389/fpls.2022.1006264)
Supplement: Supplementary file 2 [file Table_2.xlsx]

## Sheet: Sheet1
Supplementary Table 2. Percent protein similarity with cotton and e-values across plant species.
Author	Journal	Year	Species	Gene	Arabidopsis	%	e-value		Cotton	%	e-value		Soybean	%	e-value		Tomato	%	e-value		Corn	%	e-value		Rice	%	e-value		Wheat	%	e-value
Ariizumi et al	The Plant Journal	2004	Arabidopsis	nef1	Source	100	0		uncharacterized protein LOC107933084	73	0		uncharacterized protein LOC100808864	67	0		uncharacterized protein LOC101250387	69	0		uncharacterized protein LOC103648029	61	0		uncharacterized protein LOC4350628	61	0		hypothetical protein CFC21_075710	58	0
de Azevedo Souza et al	The Plant Cell	2009	Arabidopsis	Acos5	Source	100	0		4-coumarate:CoA ligase 5	76	0		4-coumarate--CoA ligase-like 1	73	0		4-coumarate--CoA ligase-like 1	72	0		4-coumarate--CoA ligase 2	64	0		LOW QUALITY PROTEIN: 4-coumarate--CoA ligase-like 9	64	0		hypothetical protein CFC21_023503	66	0
Sorensen et al	The Plant Journal	2003	Arabidopsis	AMS	Source	100	0		transcription factor ABORTED MICROSPORES-like isoform X4	44.4	8e-159		transcription factor ABORTED MICROSPORES isoform X2	47	9e-151		aborted microspores protein	46	3e-146		hypothetical protein	45	2e-47		transcription factor TDR	42	7e-48		hypothetical protein CFC21_091377	39	1e-53
Wang and Dobrista	Plant Physiology	2021	Arabidopsis	Thin Exine2	Source	100	0		UDP-N-acetylglucosamine transporter ROCK1	80	0		hypothetical protein JHK82_013280	78	5e-180		CMP-sialic acid transporter 5	82	9e-179		nucleotide-sugar transporter/ sugar porter	74	5e-146		CMP-sialic acid transporter 5 isoform X1	74	7e-154		hypothetical protein CFC21_092623	71	4e-151
Yang et al	The Plant Journal	2009	Arabidopsis	tms1	Source	100	0		dnaJ protein ERDJ3A	60	0		hypothetical protein JHK82_051122	57	0		dnaJ protein ERDJ3A	59	0		DnaJ protein ERDJ3A	51	0		dnaJ protein ERDJ3A	52	0		hypothetical protein CFC21_051906	52	0
Chen et al	Frontiers in Plant Science	2018	Corn	ms8	Galactosyltransferase family protein	61	1e-175		probable beta-1,3-galactosyltransferase 8	65	0		probable beta-1,3-galactosyltransferase 8 isoform X2	68	0		probable beta-1,3-galactosyltransferase 8	64	0		Source	100	0		Os05g0427200	78	0		hypothetical protein CFC21_029950	77	0
Cigan et al	Plant Biotechnology Journal	2017	Corn	ms26	cytochrome P450, family 704, subfamily B, polypeptide 1	70	0		cytochrome P450 704B1-like	72	0		cytochrome P450 704B1	70	0		cytochrome P450 704B1 isoform X1	71	0		Source	100	0		cytochrome P450 704B1	85	0		hypothetical protein CFC21_062888	88	0
Li et al	Journal of Genetics and Genomics	2017	Corn	ZmTMS5	TRZ1	66	4e-147		tRNase Z TRZ1	68	3e-153		tRNase Z TRZ1	69	2e-145		nuclear ribonuclease Z isoform X2	67	1e-146		Source	100	0		nuclear ribonuclease Z	80	0		hypothetical protein CFC21_092452	85	0
Li et al	The Crop Journal	2021	Corn	ZmGAMYB/ZmGAMYB2	myb domain protein 65	37	7e-72		transcription factor GAMYB isoform X2	44	2e-105		transcription factor MYB33	45	2e-92		GAMYB-like2 isoform X1	44	2e-80		Source	100	0		transcription factor GAMYB	72	0		R2R3-MYB protein	71	0
Teng et al	Nature Communications	2020	Corn	Dcl5	dicer-like 3	40	0		endoribonuclease Dicer homolog 3 isoform X1	48.7	0		endoribonuclease Dicer homolog 3a isoform X1	47	0		endoribonuclease Dicer homolog 3a	49	0		Source	100	0		hypothetical protein DAI22_10g137500	78	0		hypothetical protein CFC21_011316	79	0
Wu et al	Plant Biotechnology Journal	2015	Corn	ms45	hydroxyproline-rich glycoprotein family protein	69	4e-120		splicing factor 3A subunit 2	83	3e-128		splicing factor 3A subunit 2 isoform X2	84	1e-132		splicing factor 3A subunit 2	81	2e-132		Source	100	0		splicing factor 3A subunit 2	92	3e-145		hypothetical protein CFC21_058125	91	3e-144
Xia et al	Nature Communications	2019	Corn	miR2275	NA	NA	NA		NA	NA	NA		NA	NA	NA		NA	NA	NA		NA	NA	NA		NA	NA	NA		NA	NA	NA
Zhang et al	Journal of Experimental Botany	2021	Corn	ms25	male sterility 2 (MS2) protein	58	0		fatty acyl-CoA reductase 2, chloroplastic	59	0		fatty acyl-CoA reductase 2, chloroplastic	58	0		fatty acyl-CoA reductase 2	60	0		Source	100	0		fatty acyl-CoA reductase 2	79	0		hypothetical protein CFC21_050984	82	0
Zhang et al	Plant Biotechnology Journal	2017	Corn	ms7	RING/FYVE/PHD zinc finger superfamily protein	42	0		PHD finger protein MALE STERILITY 1-like isoform X1	47	0		PHD finger protein MALE STERILITY 1	45	0		PHD finger protein MALE STERILITY 1	42	0		Source	100	0		PHD finger protein PERSISTENT TAPETAL CELL 1	81	0		hypothetical protein CFC21_077864	82	0
Zhu et al	Molecular Breeding	2018	Corn	ms39	PMR4	65	0		callose synthase 12-like	68	0		hypothetical protein JHK85_017238	68	0		callose synthase 12	68	0		Source	100	0		callose synthase 12	90	0		hypothetical protein CFC21_025801	77	0
Yadava et al	Plant Reproduction	2021	Corn	OCL4	HDG5	51	0		homeobox-leucine zipper protein HDG5	55	0		homeobox-leucine zipper protein ROC3	57	0		homeobox-leucine zipper protein HDG5 isoform X2	56	0		Source	100	0		homeobox-leucine zipper protein ROC3	79	0		hypothetical protein CFC21_011698	79	0
Chen et al	Plant Breeding	2009	Cotton	ms5, ms6					Source
Zhang et al	Frontiers in Plant Science	2021	Cotton	GhGPAT12/25					Source
Barman et al	BMC Plant Biology	2019	Rice	TMS5																					Source
Basnet et al	Rice	2019	Rice	OsDGD2β	digalactosyl diacylglycerol deficient 2	66	0		digalactosyldiacylglycerol synthase 2, chloroplastic	68	0		digalactosyldiacylglycerol synthase 2, chloroplastic	66	0		digalactosyldiacylglycerol synthase 2, chloroplastic	61	0		Digalactosyldiacylglycerol synthase 2 chloroplastic	89	0		Source	100	0		hypothetical protein CFC21_058082	91	0
Chang et al	PNAS	2016	Rice	OsNP1	Glucose-methanol-choline (GMC) oxidoreductase family protein	55	0		protein HOTHEAD-like	62	0		protein HOTHEAD	63	0		protein HOTHEAD	62	0		irregular pollen exine1	91	0		Source	100	0		NP-B1 protein	89	0
Chen et al	New Phytologist	2019	Rice	Hms1	3-ketoacyl-CoA synthase 6	79	0		3-ketoacyl-CoA synthase 6	79	0		hypothetical protein JHK85_030042	79	0		3-ketoacyl-CoA synthase 6	77	0		3-ketoacyl-CoA synthase 6-like	89	0		Source	100	0		3-ketoacyl-CoA synthase 6-D	91	0
Ding et al	PNAS	2012	Rice	LDMAR																					Source
Lee et al	Journal of Experimental Botany	2019	Rice	HXK5	hexokinase 1	69	0		hexokinase-1	67	0		hexokinase-1	66	0		hexokinase	64	0		hexokinase2	85	0		Source	100	0		hypothetical protein CFC21_013186	87	0
Li et al	Journal of Genetics and Genomics	2016	Rice	carbon starved anther	myb domain protein 105	80	1e-71		transcription factor CSA-like	47	4e-83		transcription factor MYB117	73	7e-76		transcription factor MYB117	85	9e-77		Transcription factor MYB105	55	4e-98		Source	100	0		hypothetical protein CFC21_041091	54	2e-96
Xiang et al	Theoretical and Applied Genetics	2021	Rice	baymax1	myb domain protein 103	62	3e-85		transcription factor MYB46 isoform X1	57	6e-90		hypothetical protein GLYMA_01G222200v4	54	4e-96		hypocotyl Myb protein THM1	96	3e-77		myb-like DNA-binding domain containing protein	60	5e-129		Source	100	0		hypothetical protein CFC21_109444	64	2e-141
Yang et al	Gene	2018	Rice	CYP703A3	cytochrome P450, family 703, subfamily A, polypeptide 2	72	0		cytochrome P450 703A2-like	76	0		cytochrome P450 703A2	75	0		cytochrome P450 703A2	73	0		uncharacterized protein LOC100282873	89	0		Source	100	0		hypothetical protein CFC21_098143	92	0
Yu et al	PNAS	2017	Rice	TMS10	leucine-rich repeat transmembrane protein kinase family protein	72	0		probable LRR receptor-like serine/threonine-protein kinase At5g10290	73	0		probable LRR receptor-like serine/threonine-protein kinase At5g10290	75	0		probable LRR receptor-like serine/threonine-protein kinase At5g10290 isoform X1	74	0		LRR receptor kinase SERK2	91	0		Source	100	0		hypothetical protein CFC21_001581	85	0
Yu et al	Plant Physiology	2018	Rice	OsDEX1	DEX1	67	0		protein DEFECTIVE IN EXINE FORMATION 1	70	0		protein DEFECTIVE IN EXINE FORMATION 1 isoform X2	69	0		protein DEFECTIVE IN EXINE FORMATION 1	66	0		protein DEFECTIVE IN EXINE FORMATION 1	83	0		Source	100	0		hypothetical protein CFC21_080606	85	0
Zhang et al	Frontiers in Plant Science	2017	Rice	OsFIGNL1	P-loop containing nucleoside triphosphate hydrolases superfamily protein	37	1e-45		ATPase family AAA domain-containing protein FIGL1 isoform X3	41	2e-56		hypothetical protein JHK86_052672	39	5e-62		ATPase family AAA domain-containing protein FIGL1	36	3e-50		P-loop containing nucleoside triphosphate hydrolase superfamily protein	64	6e-143		Source	100	0		hypothetical protein CFC21_076689	66	4e-147
Zou et al	International Journal of Molecular Science	2020	Rice	PL1	emb1507	74	0		DExH-box ATP-dependent RNA helicase DExH12	79	0		DExH-box ATP-dependent RNA helicase DExH12	77	0		DExH-box ATP-dependent RNA helicase DExH12	77	0		DExH-box ATP-dependent RNA helicase DExH12	9	0		Source	100	0		hypothetical protein CFC21_081594	92	0
Zou et al	Molecular Breeding	2017	Rice	OsACOS12	acyl-CoA synthetase 5	64	0		4-coumarate:CoA ligase 5	66	0		4-coumarate--CoA ligase-like 1	64	0		4-coumarate--CoA ligase-like 1	64	0		4-coumarate--CoA ligase-like 1	85	0		Source	100	0		hypothetical protein CFC21_017079	86	0
Chen et al	The Plant Cell	2007	Rice	Ugp1	UDP-glucose pyrophosphorylase 2	84	0		UTP--glucose-1-phosphate uridylyltransferase isoform X1	86	0		UTP--glucose-1-phosphate uridylyltransferase	86	0		UTP--glucose-1-phosphate uridylyltransferase	86	0		UDP-glucose pyrophosphorylase2	94	0		Source	100	0		hypothetical protein CFC21_073181	93	0
Shi et al	The Plant Cell	2011	Rice	DPW																					Source	100	0
Wei et al	Phyton	2020	Rice	ms10																					Source
Jiang et al.	Plant Biotechnology Journal	2021	Soybean	Glyma.13G114200	ATP binding microtubule motor family protein	63.5	0		kinesin-like protein KIN-7B isoform X2	70	0		Source	100	0		kinesin-like protein NACK2	65.7	0		kinesin-like protein 2	55.6	0		kinesin-like protein KIN-7A	56.4	0		hypothetical protein CFC21_082430	57.2	0
Du et al	The Plant Journal	2020	Tomato	SlSTR1	LAP3	71	0		protein STRICTOSIDINE SYNTHASE-LIKE 13-like	75	0		protein STRICTOSIDINE SYNTHASE-LIKE 13	71	0		Source	100	0		strictosidine synthase	62	0		protein STRICTOSIDINE SYNTHASE-LIKE 13	63	0		hypothetical protein CFC21_058123	64	0
Zhang et al	Cereal Research Communications	2021	Wheat	ms2																									Source	100	0
