# Supplementary material for: Homology-based identification of candidate genes for male sterility editing in upland cotton (Gossypium hirsutum L.)
Source: Front Plant Sci. 2022 Dec 14;13:1006264. doi: 10.3389/fpls.2022.1006264 (PMC9795482; doi:10.3389/fpls.2022.1006264)
Supplement: Supplementary file 3 [file Table_3.xlsx]

## Sheet: Sheet1
Supplementary Table 3. RNA-seq expression for 23 candidate genes in Upland cotton (Dai et al. 2022).
Species	Gene	TM-1 NAU-NBI Geneid	calycle	leaf	petal	pistil	root	stamen	stem	torus
Arabidopsis	nef1	GH_A01G0145	4.18	13.9	2.6	24.47	11.52	3.89	14.57	12.51
Arabidopsis	tms1	GH_A09G2429	6.73	16.58	2.68	7.55	10.54	4.08	16.4	19.97
Arabidopsis	AMS	GH_A11G0588	3.47	11.41	5.67	67.72	7.52	1.94	11.98	5.13
Arabidopsis	Thin Exine2	GH_A11G1840	0	0.04	0	0	0	0.36	2.02	0
Arabidopsis, Rice	Acos5/OcACOS12	GH_A03G1091	0.21	0	0	0	0	0	1.34	0
Corn	ZmTMS5	GH_A03G0574	0	0	0	0	0	0	0	0
Corn	ms39	GH_A03G1389	0	0	0	1.46	0	0	0	0
Corn	ms8	Gh_A08G2286	49.33	0.44	170.24	6.77	7.32	25.67	4.29	0.55
Corn	ms45	GH_A09G1354	26	18.77	10.8	18.76	30	14.28	17.32	17.66
Corn	ms26	GH_A12G1506	45.11	77.67	21.52	104.65	73.35	33.91	34.88	53.87
Corn	OCL4	GH_A03G1944	3.99	22.27	30.91	34.65	43.11	11.7	19.15	3.88
Corn, Rice	ms25/baymax1	GH_A09G1215	0	0	0.07	0.19	0.2	0.2	0	0.46
Rice	carbon starved anther	GH_A03G0883	0	0.37	0.12	0.66	1.11	0.09	0.35	0.27
Rice	Hms1	GH_A03G1286	2.55	5.45	4.51	6.12	6.94	5.29	3.72	5.31
Rice	OsDEX1	GH_A09G1518	10.17	17.99	5.34	15.06	9.99	1.88	4.29	23.15
Rice	PL1	GH_A10G1679	0	0	0	0	0	3	0	0
Rice	TMS10	GH_A11G0480	22.89	19.03	3.3	43.95	21.49	7.12	16.68	24.05
Rice	OsDGD2β	GH_A11G0785	23.22	98.11	18.92	58.62	51.76	8.39	18.74	17.35
Rice	CYP703A3	GH_A12G1014	0	0	0	0	0	0	0	0
Rice	OsNP1	GH_A12G2054	0	0	0	0	0	0	0	0
Rice	HXK5	GH_A13G1742	52.21	41.33	17.45	53.04	87.58	40.45	24.74	38.23
Rice	Ugp1	GH_A11G1563	0.1	0.52	0	0.78	0.67	0	0.83	0.97
Tomato	SlSTR1	GH_A09G2313	0.23	0	0.17	1.65	0.72	25.8	0.26	0.6
